# Supplementary material for: A hidden intrinsic ability of bicistronic expression based on a novel translation reinitiation mechanism in yeast
Source: Nucleic Acids Res. 2025 Mar 28;53(6):gkaf220. doi: 10.1093/nar/gkaf220 (PMC11952965; doi:10.1093/nar/gkaf220)
Supplement: gkaf220_Supplemental_Files [file gkaf220_supplemental_files.zip]

Archive with 2 entries (2 files):
- Supplementary Data.pdf
- Table S1. Differential proteins in the proteome-1..pdf
